# Supplementary material for: The associations between physical activity, sedentary behaviour, and sleep with mortality and incident cardiovascular disease, cancer, diabetes and mental health in adults: a systematic review and meta-analysis of prospective cohort studies
Source: J Act Sedentary Sleep Behav. 2023 Sep 4;2:19. doi: 10.1186/s44167-023-00026-4 (PMC11960281; doi:10.1186/s44167-023-00026-4)
Supplement: Supplementary file 2 — Supplementary Material 2 [file 44167_2023_26_MOESM2_ESM.xls]

## Sheet: supp_table_6
study_label	Outcome_	Exposure	Activity_Level	Sleep_Level	Sedentary_Level	HR_95_CI
Bayán-Bravo et al., (2019)	All-cause Mortality	Active and non-sedentary pattern (Q1)	NA	NA	NA	1
Bayán-Bravo et al., (2019)	All-cause Mortality	Active and non-sedentary pattern (Q2)	NA	NA	NA	0.88 (0.75, 1.02)
Bayán-Bravo et al., (2019)	All-cause Mortality	Active and non-sedentary pattern (Q3)	NA	NA	NA	0.83 (0.70, 0.98)
Bayán-Bravo et al., (2019)	All-cause Mortality	Active and non-sedentary pattern (Q4)	NA	NA	NA	0.68 (0.57, 0.82)
Bayán-Bravo et al., (2019)	All-cause Mortality	Sedentary and non-active pattern (Q1)	NA	NA	NA	1
Bayán-Bravo et al., (2019)	All-cause Mortality	Sedentary and non-active pattern (Q2)	NA	NA	NA	1.13 (0.93, 1.38)
Bayán-Bravo et al., (2019)	All-cause Mortality	Sedentary and non-active pattern (Q3)	NA	NA	NA	1.30 (1.08, 1.57)
Bayán-Bravo et al., (2019)	All-cause Mortality	Sedentary and non-active pattern (Q4)	NA	NA	NA	1.71 (1.42, 2.07)
Bellavia et al., (2014)	All-cause Mortality	T1 (lowest) Activity + Long Sleep (1)	<39.3 (median, 37) MET hours/day.	7.5-8.0 hr	NA	1.04 (0.95, 1.13)
Bellavia et al., (2014)	All-cause Mortality	T1 (lowest) Activity + Long Sleep (2)	<39.3 (median, 37) MET hours/day.	>8.0 hr	NA	1.24 (1.11, 1.39)
Bellavia et al., (2014)	All-cause Mortality	T1 (lowest) Activity + Mid Sleep	<39.3 (median, 37) MET hours/day.	6.6-7.4 hr	NA	1
Bellavia et al., (2014)	All-cause Mortality	T1 (lowest) Activity + Short Sleep (1)	<39.3 (median, 37) MET hours/day.	< 6 hr	NA	1.48 (1.19, 1.85)
Bellavia et al., (2014)	All-cause Mortality	T1 (lowest) Activity + Short Sleep (2)	<39.3 (median, 37) MET hours/day.	6-6.5 hr	NA	1.22 (1.09, 1.36)
Bellavia et al., (2014)	All-cause Mortality	T2 (mid) Activity + Long Sleep (1)	39.3–44.2 (median, 42) MET hours/day.	7.5-8.0 hr	NA	1.01 (0.93, 1.11)
Bellavia et al., (2014)	All-cause Mortality	T2 (mid) Activity + Long Sleep (2)	39.3–44.2 (median, 42) MET hours/day.	>8.0 hr	NA	1.01 (0.86, 1.18)
Bellavia et al., (2014)	All-cause Mortality	T2 (mid) Activity + Mid Sleep	39.3–44.2 (median, 42) MET hours/day.	6.6-7.4 hr	NA	1
Bellavia et al., (2014)	All-cause Mortality	T2 (mid) Activity + Short Sleep (1)	39.3–44.2 (median, 42) MET hours/day.	< 6 hr	NA	1.20 (1.01, 1.42)
Bellavia et al., (2014)	All-cause Mortality	T2 (mid) Activity + Short Sleep (2)	39.3–44.2 (median, 42) MET hours/day.	6-6.5 hr	NA	1.06 (0.95, 1.17)
Bellavia et al., (2014)	All-cause Mortality	T3 (high) Activity + Long Sleep (1)	= >44.2 (median, 47) MET hours/day.	7.5-8.0 hr	NA	1.04 (0.95, 1.14)
Bellavia et al., (2014)	All-cause Mortality	T3 (high) Activity + Long Sleep (2)	= >44.2 (median, 47) MET hours/day.	>8.0 hr	NA	1.04 (0.84, 1.29)
Bellavia et al., (2014)	All-cause Mortality	T3 (high) Activity + Mid Sleep	= >44.2 (median, 47) MET hours/day.	6.6-7.4 hr	NA	1
Bellavia et al., (2014)	All-cause Mortality	T3 (high) Activity + Short Sleep (1)	= >44.2 (median, 47) MET hours/day.	< 6 hr	NA	1.21 (1.05, 1.39)
Bellavia et al., (2014)	All-cause Mortality	T3 (high) Activity + Short Sleep (2)	= >44.2 (median, 47) MET hours/day.	6-6.5 hr	NA	1.06 (0.96, 1.39)
Bellavia et al., (2014)	CVD Mortality	T1 (lowest) Activity + Long Sleep (1)	<39.3 (median, 37) MET hours/day.	7.5-8.0 hr	NA	1.17 (0.99, 1.37)
Bellavia et al., (2014)	CVD Mortality	T1 (lowest) Activity + Long Sleep (2)	<39.3 (median, 37) MET hours/day.	>8.0 hr	NA	1.41 (1.14, 1.74)
Bellavia et al., (2014)	CVD Mortality	T1 (lowest) Activity + Mid Sleep	<39.3 (median, 37) MET hours/day.	6.6-7.4 hr	NA	1
Bellavia et al., (2014)	CVD Mortality	T1 (lowest) Activity + Short Sleep (1)	<39.3 (median, 37) MET hours/day.	< 6 hr	NA	1.45 (0.85, 2.22)
Bellavia et al., (2014)	CVD Mortality	T1 (lowest) Activity + Short Sleep (2)	<39.3 (median, 37) MET hours/day.	6-6.5 hr	NA	1.54 (1.25, 1.90)
Bellavia et al., (2014)	CVD Mortality	T2 (mid) Activity + Long Sleep (1)	39.3–44.2 (median, 42) MET hours/day.	7.5-8.0 hr	NA	0.91 (0.76, 1.09)
Bellavia et al., (2014)	CVD Mortality	T2 (mid) Activity + Long Sleep (2)	39.3–44.2 (median, 42) MET hours/day.	>8.0 hr	NA	0.84 (0.60, 1.17)
Bellavia et al., (2014)	CVD Mortality	T2 (mid) Activity + Mid Sleep	39.3–44.2 (median, 42) MET hours/day.	6.6-7.4 hr	NA	1
Bellavia et al., (2014)	CVD Mortality	T2 (mid) Activity + Short Sleep (1)	39.3–44.2 (median, 42) MET hours/day.	< 6 hr	NA	1.23 (0.89, 1.70)
Bellavia et al., (2014)	CVD Mortality	T2 (mid) Activity + Short Sleep (2)	39.3–44.2 (median, 42) MET hours/day.	6-6.5 hr	NA	1.05 (0.85, 1.28)
Bellavia et al., (2014)	CVD Mortality	T3 (high) Activity + Long Sleep (1)	= >44.2 (median, 47) MET hours/day.	7.5-8.0 hr	NA	0.97 (0.80, 1.17)
Bellavia et al., (2014)	CVD Mortality	T3 (high) Activity + Long Sleep (2)	= >44.2 (median, 47) MET hours/day.	>8.0 hr	NA	0.73 (0.43, 1.23)
Bellavia et al., (2014)	CVD Mortality	T3 (high) Activity + Mid Sleep	= >44.2 (median, 47) MET hours/day.	6.6-7.4 hr	NA	1
Bellavia et al., (2014)	CVD Mortality	T3 (high) Activity + Short Sleep (1)	= >44.2 (median, 47) MET hours/day.	< 6 hr	NA	1.54 (1.19, 2.01)
Bellavia et al., (2014)	CVD Mortality	T3 (high) Activity + Short Sleep (2)	= >44.2 (median, 47) MET hours/day.	6-6.5 hr	NA	1.15 (0.95, 1.40)
Bellavia et al., (2014)	Cancer Mortality	T1 (lowest) Activity + Long Sleep (1)	<39.3 (median, 37) MET hours/day.	7.5-8.0 hr	NA	0.95 (0.81, 1.11)
Bellavia et al., (2014)	Cancer Mortality	T1 (lowest) Activity + Long Sleep (2)	<39.3 (median, 37) MET hours/day.	>8.0 hr	NA	0.88 (0.85, 1.41)
Bellavia et al., (2014)	Cancer Mortality	T1 (lowest) Activity + Mid Sleep	<39.3 (median, 37) MET hours/day.	6.6-7.4 hr	NA	1
Bellavia et al., (2014)	Cancer Mortality	T1 (lowest) Activity + Short Sleep (1)	<39.3 (median, 37) MET hours/day.	< 6 hr	NA	1.39 (0.89, 2.17)
Bellavia et al., (2014)	Cancer Mortality	T1 (lowest) Activity + Short Sleep (2)	<39.3 (median, 37) MET hours/day.	6-6.5 hr	NA	0.86 (0.67, 1.09)
Bellavia et al., (2014)	Cancer Mortality	T2 (mid) Activity + Long Sleep (1)	39.3–44.2 (median, 42) MET hours/day.	7.5-8.0 hr	NA	1.04 (0.88, 1.24)
Bellavia et al., (2014)	Cancer Mortality	T2 (mid) Activity + Long Sleep (2)	39.3–44.2 (median, 42) MET hours/day.	>8.0 hr	NA	1.02 (0.75, 1.41)
Bellavia et al., (2014)	Cancer Mortality	T2 (mid) Activity + Mid Sleep	39.3–44.2 (median, 42) MET hours/day.	6.6-7.4 hr	NA	1
Bellavia et al., (2014)	Cancer Mortality	T2 (mid) Activity + Short Sleep (1)	39.3–44.2 (median, 42) MET hours/day.	< 6 hr	NA	0.85 (0.57, 1.28)
Bellavia et al., (2014)	Cancer Mortality	T2 (mid) Activity + Short Sleep (2)	39.3–44.2 (median, 42) MET hours/day.	6-6.5 hr	NA	1.18 (0.97, 1.43)
Bellavia et al., (2014)	Cancer Mortality	T3 (high) Activity + Long Sleep (1)	= >44.2 (median, 47) MET hours/day.	7.5-8.0 hr	NA	1.07 (0.86, 1.28)
Bellavia et al., (2014)	Cancer Mortality	T3 (high) Activity + Long Sleep (2)	= >44.2 (median, 47) MET hours/day.	>8.0 hr	NA	1.20 (0.78, 1.81)
Bellavia et al., (2014)	Cancer Mortality	T3 (high) Activity + Mid Sleep	= >44.2 (median, 47) MET hours/day.	6.6-7.4 hr	NA	1
Bellavia et al., (2014)	Cancer Mortality	T3 (high) Activity + Short Sleep (1)	= >44.2 (median, 47) MET hours/day.	< 6 hr	NA	1.12 (0.82, 1.51)
Bellavia et al., (2014)	Cancer Mortality	T3 (high) Activity + Short Sleep (2)	= >44.2 (median, 47) MET hours/day.	6-6.5 hr	NA	1.11 (0.92, 1.34)
Chen et al., (2021)	All-cause Mortality	Higher Risk Activity + Awakened Easily	<7.5 MET-h/wk)	Sleep Difficulty Present	NA	1.235 (1.126, 1.354)
Chen et al., (2021)	All-cause Mortality	Higher Risk Activity + Difficulty Falling Asleep	<7.5 MET-h/wk)	Sleep Difficulty Present	NA	1.338 (1.213, 1.476)
Chen et al., (2021)	All-cause Mortality	Higher Risk Activity + Long Sleep Duration	<7.5 MET-h/wk)	>8 h Sleep Duration	NA	1.555 (1.428,1.693)
Chen et al., (2021)	All-cause Mortality	Higher Risk Activity + Medication	<7.5 MET-h/wk)	Sleep Difficulty Present	NA	1.535 (1.348, 1.748)
Chen et al., (2021)	All-cause Mortality	Higher Risk Activity + Mid Sleep Duration	<7.5 MET-h/wk)	6-8 h Sleep Duration	NA	1.166 (1.081, 1.257)
Chen et al., (2021)	All-cause Mortality	Higher Risk Activity + Short Sleep Duration	<7.5 MET-h/wk)	<6 h Sleep Duration	NA	1.270 (1.172,1.376)
Chen et al., (2021)	All-cause Mortality	Higher Risk Activity + Slept Well	<7.5 MET-h/wk)	Sleep Difficulty Present	NA	1.239 (1.131, 1.357)
Chen et al., (2021)	All-cause Mortality	Intermediate Risk Activity + Awakened Easily (1)	<7.5-14.9 MET-h/wk)	Sleep Difficulty Present	NA	1.140 (1.027, 1.265)
Chen et al., (2021)	All-cause Mortality	Intermediate Risk Activity + Awakened Easily (2)	<7.5-14.9 MET-h/wk)	Sleep Difficulty Present	NA	1.047 (0.937, 1.169)
Chen et al., (2021)	All-cause Mortality	Intermediate Risk Activity + Difficulty Falling Asleep (1)	<7.5-14.9 MET-h/wk)	Sleep Difficulty Present	NA	1.247 (1.099, 1.416)
Chen et al., (2021)	All-cause Mortality	Intermediate Risk Activity + Difficulty Falling Asleep (2)	<7.5-14.9 MET-h/wk)	Sleep Difficulty Present	NA	1.233 (1.065, 1.428)
Chen et al., (2021)	All-cause Mortality	Intermediate Risk Activity + Long Sleep Duration (1)	<7.5-14.9 MET-h/wk)	>8 h Sleep Duration	NA	1.311 (1.167, 1.473)
Chen et al., (2021)	All-cause Mortality	Intermediate Risk Activity + Long Sleep Duration (2)	15.0-29.9 MET-h/wk)	>8 h Sleep Duration	NA	1.203 (1.060, 1.366)
Chen et al., (2021)	All-cause Mortality	Intermediate Risk Activity + Medication (1)	<7.5-14.9 MET-h/wk)	Sleep Difficulty Present	NA	1.333 (1.098, 1.618)
Chen et al., (2021)	All-cause Mortality	Intermediate Risk Activity + Medication (2)	<7.5-14.9 MET-h/wk)	Sleep Difficulty Present	NA	1.375 (1.079, 1.752)
Chen et al., (2021)	All-cause Mortality	Intermediate Risk Activity + Mid Sleep Duration (1)	<7.5-14.9 MET-h/wk)	6-8 h Sleep Duration	NA	1.113 (1.024,1.211)
Chen et al., (2021)	All-cause Mortality	Intermediate Risk Activity + Mid Sleep Duration (2)	15.0-29.9 MET-h/wk)	6-8 h Sleep Duration	NA	1.054 (0.966, 1.151)
Chen et al., (2021)	All-cause Mortality	Intermediate Risk Activity + Short Sleep Duration (1)	<7.5-14.9 MET-h/wk)	<6 h Sleep Duration	NA	1.113 (1.01,1.227)
Chen et al., (2021)	All-cause Mortality	Intermediate Risk Activity + Short Sleep Duration (2)	15.0-29.9 MET-h/wk)	<6 h Sleep Duration	NA	1.013 (0.910, 1.128)
Chen et al., (2021)	All-cause Mortality	Intermediate Risk Activity + Slept Well (1)	15.0-29.9 MET-h/wk)	Sleep Difficulty Present	NA	1.102 (0.994, 1.222)
Chen et al., (2021)	All-cause Mortality	Intermediate Risk Activity + Slept Well (2)	15.0-29.9 MET-h/wk)	Sleep Difficulty Present	NA	1.048 (0.943, 1.166)
Chen et al., (2021)	All-cause Mortality	Lower Risk Activity + Awakened Easily	>30.0 MET-h/wk)	Sleep Difficulty Present	NA	1.005 (0.882, 1.146)
Chen et al., (2021)	All-cause Mortality	Lower Risk Activity + Difficulty Falling Asleep	>30.0 MET-h/wk)	Sleep Difficulty Present	NA	0.930 (0.763, 1.134)
Chen et al., (2021)	All-cause Mortality	Lower Risk Activity + Long Sleep Duration	>30.0 MET-h/wk)	>8 h Sleep Duration	NA	1.107 (0.933,1.315)
Chen et al., (2021)	All-cause Mortality	Lower Risk Activity + Medication	>30.0 MET-h/wk)	Sleep Difficulty Present	NA	1.223 (0.812, 1.842 )
Chen et al., (2021)	All-cause Mortality	Lower Risk Activity + Mid Sleep Duration	>30.0 MET-h/wk)	6-8 h Sleep Duration	NA	1
Chen et al., (2021)	All-cause Mortality	Lower Risk Activity + Short Sleep Duration	>30.0 MET-h/wk)	<6 h Sleep Duration	NA	0.924 (0.807, 1.058)
Chen et al., (2021)	All-cause Mortality	Lower Risk Activity + Slept Well	>30.0 MET-h/wk)	Sleep Difficulty Present		1
Chen et al., (2021)	CVD Mortality	Higher Risk Activity + Awakened Easily	<7.5 MET-h/wk)	Sleep Difficulty Present	NA	1.403 (1.120, 1.759)
Chen et al., (2021)	CVD Mortality	Higher Risk Activity + Difficulty Falling Asleep	<7.5 MET-h/wk)	Sleep Difficulty Present	NA	1.571 (1.235, 1.997)
Chen et al., (2021)	CVD Mortality	Higher Risk Activity + Long Sleep Duration	<7.5 MET-h/wk)	>8 h Sleep Duration	NA	1.783 (1.453, 2.189)
Chen et al., (2021)	CVD Mortality	Higher Risk Activity + Medication	<7.5 MET-h/wk)	Sleep Difficulty Present	NA	1.663 (1.213, 2.280)
Chen et al., (2021)	CVD Mortality	Higher Risk Activity + Mid Sleep Duration	<7.5 MET-h/wk)	6-8 h Sleep Duration	NA	1.314 (1.092, 1.582)
Chen et al., (2021)	CVD Mortality	Higher Risk Activity + Short Sleep Duration	<7.5 MET-h/wk)	<6 h Sleep Duration	NA	1.360 (1.117, 1.656)
Chen et al., (2021)	CVD Mortality	Higher Risk Activity + Slept Well	<7.5 MET-h/wk)	Sleep Difficulty Present	NA	1.457 (1.165, 1.821)
Chen et al., (2021)	CVD Mortality	Intermediate Risk Activity + Awakened Easily (1)	<7.5-14.9 MET-h/wk)	Sleep Difficulty Present	NA	1.345 (1.047, 1.727)
Chen et al., (2021)	CVD Mortality	Intermediate Risk Activity + Awakened Easily (2)	<7.5-14.9 MET-h/wk)	Sleep Difficulty Present	NA	1.141 (0.872, 1.492)
Chen et al., (2021)	CVD Mortality	Intermediate Risk Activity + Difficulty Falling Asleep (1)	<7.5-14.9 MET-h/wk)	Sleep Difficulty Present	NA	1.335 (0.983, 1.812)
Chen et al., (2021)	CVD Mortality	Intermediate Risk Activity + Difficulty Falling Asleep (2)	<7.5-14.9 MET-h/wk)	Sleep Difficulty Present	NA	1.575 (1.123, 2.209)
Chen et al., (2021)	CVD Mortality	Intermediate Risk Activity + Long Sleep Duration (1)	<7.5-14.9 MET-h/wk)	>8 h Sleep Duration	NA	1.387 (1.054, 1.825)
Chen et al., (2021)	CVD Mortality	Intermediate Risk Activity + Long Sleep Duration (2)	15.0-29.9 MET-h/wk)	>8 h Sleep Duration	NA	1.086 (0.797, 1.479)
Chen et al., (2021)	CVD Mortality	Intermediate Risk Activity + Medication (1)	<7.5-14.9 MET-h/wk)	Sleep Difficulty Present	NA	1.580 (1.018, 2.453)
Chen et al., (2021)	CVD Mortality	Intermediate Risk Activity + Medication (2)	<7.5-14.9 MET-h/wk)	Sleep Difficulty Present	NA	2.488 (1.557, 3.976)
Chen et al., (2021)	CVD Mortality	Intermediate Risk Activity + Mid Sleep Duration (1)	<7.5-14.9 MET-h/wk)	6-8 h Sleep Duration	NA	1.23 (1.003, 1.509)
Chen et al., (2021)	CVD Mortality	Intermediate Risk Activity + Mid Sleep Duration (2)	15.0-29.9 MET-h/wk)	6-8 h Sleep Duration	NA	1.120 (0.906,1.386)
Chen et al., (2021)	CVD Mortality	Intermediate Risk Activity + Short Sleep Duration (1)	<7.5-14.9 MET-h/wk)	<6 h Sleep Duration	NA	1.236 (0.982, 1.557)
Chen et al., (2021)	CVD Mortality	Intermediate Risk Activity + Short Sleep Duration (2)	15.0-29.9 MET-h/wk)	<6 h Sleep Duration	NA	1.163 (0.905, 1.495)
Chen et al., (2021)	CVD Mortality	Intermediate Risk Activity + Slept Well (1)	15.0-29.9 MET-h/wk)	Sleep Difficulty Present	NA	1.172 (0.911, 1.509)
Chen et al., (2021)	CVD Mortality	Intermediate Risk Activity + Slept Well (2)	15.0-29.9 MET-h/wk)	Sleep Difficulty Present	NA	1.117 (0.863, 1.445)
Chen et al., (2021)	CVD Mortality	Lower Risk Activity + Awakened Easily	>30.0 MET-h/wk)	Sleep Difficulty Present	NA	1.106 (0.805, 1.520)
Chen et al., (2021)	CVD Mortality	Lower Risk Activity + Difficulty Falling Asleep	>30.0 MET-h/wk)	Sleep Difficulty Present	NA	1.142 (0.726, 1.794)
Chen et al., (2021)	CVD Mortality	Lower Risk Activity + Long Sleep Duration	>30.0 MET-h/wk)	>8 h Sleep Duration	NA	1.26 (0.748, 1.695)
Chen et al., (2021)	CVD Mortality	Lower Risk Activity + Medication	>30.0 MET-h/wk)	Sleep Difficulty Present	NA	1.522 (0.617, 3.752)
Chen et al., (2021)	CVD Mortality	Lower Risk Activity + Mid Sleep Duration	>30.0 MET-h/wk)	6-8 h Sleep Duration	NA	1
Chen et al., (2021)	CVD Mortality	Lower Risk Activity + Short Sleep Duration	>30.0 MET-h/wk)	<6 h Sleep Duration	NA	1.033 (0.753, 1.418)
Chen et al., (2021)	CVD Mortality	Lower Risk Activity + Slept Well	>30.0 MET-h/wk)	Sleep Difficulty Present		1
Chen et al., (2021)	Cancer Mortality	Higher Risk Activity + Awakened Easily	<7.5 MET-h/wk)	Sleep Difficulty Present	NA	1.137 (0.984, 1.315)
Chen et al., (2021)	Cancer Mortality	Higher Risk Activity + Difficulty Falling Asleep	<7.5 MET-h/wk)	Sleep Difficulty Present	NA	1.153 (0.985, 1.349)
Chen et al., (2021)	Cancer Mortality	Higher Risk Activity + Long Sleep Duration	<7.5 MET-h/wk)	>8 h Sleep Duration	NA	1.153 (1.009, 1.318)
Chen et al., (2021)	Cancer Mortality	Higher Risk Activity + Medication	<7.5 MET-h/wk)	Sleep Difficulty Present	NA	1.028 (0.812, 1.302)
Chen et al., (2021)	Cancer Mortality	Higher Risk Activity + Mid Sleep Duration	<7.5 MET-h/wk)	6-8 h Sleep Duration	NA	0.999 (0.891, 1.119)
Chen et al., (2021)	Cancer Mortality	Higher Risk Activity + Short Sleep Duration	<7.5 MET-h/wk)	<6 h Sleep Duration	NA	1.022 (0.904, 1.155)
Chen et al., (2021)	Cancer Mortality	Higher Risk Activity + Slept Well	<7.5 MET-h/wk)	Sleep Difficulty Present	NA	1.153 (0.999, 1.331)
Chen et al., (2021)	Cancer Mortality	Intermediate Risk Activity + Awakened Easily (1)	<7.5-14.9 MET-h/wk)	Sleep Difficulty Present	NA	1.111 (0.942, 1.311)
Chen et al., (2021)	Cancer Mortality	Intermediate Risk Activity + Awakened Easily (2)	<7.5-14.9 MET-h/wk)	Sleep Difficulty Present	NA	1.086 (0.911, 1.293)
Chen et al., (2021)	Cancer Mortality	Intermediate Risk Activity + Difficulty Falling Asleep (1)	<7.5-14.9 MET-h/wk)	Sleep Difficulty Present	NA	1.099 (0.892, 1.355)
Chen et al., (2021)	Cancer Mortality	Intermediate Risk Activity + Difficulty Falling Asleep (2)	<7.5-14.9 MET-h/wk)	Sleep Difficulty Present	NA	1.139 (0.897, 1.445)
Chen et al., (2021)	Cancer Mortality	Intermediate Risk Activity + Long Sleep Duration (1)	<7.5-14.9 MET-h/wk)	>8 h Sleep Duration	NA	0.894 (0.729, 1.098)
Chen et al., (2021)	Cancer Mortality	Intermediate Risk Activity + Long Sleep Duration (2)	15.0-29.9 MET-h/wk)	>8 h Sleep Duration	NA	1.058 (0.860, 1.301)
Chen et al., (2021)	Cancer Mortality	Intermediate Risk Activity + Medication (1)	<7.5-14.9 MET-h/wk)	Sleep Difficulty Present	NA	0.979 (0.678, 1.414)
Chen et al., (2021)	Cancer Mortality	Intermediate Risk Activity + Medication (2)	<7.5-14.9 MET-h/wk)	Sleep Difficulty Present	NA	0.866 (0.528, 1.420)
Chen et al., (2021)	Cancer Mortality	Intermediate Risk Activity + Mid Sleep Duration (1)	<7.5-14.9 MET-h/wk)	6-8 h Sleep Duration	NA	0.982 (0.864, 1.116)
Chen et al., (2021)	Cancer Mortality	Intermediate Risk Activity + Mid Sleep Duration (2)	15.0-29.9 MET-h/wk)	6-8 h Sleep Duration	NA	0.932 (0.815,1.065)
Chen et al., (2021)	Cancer Mortality	Intermediate Risk Activity + Short Sleep Duration (1)	<7.5-14.9 MET-h/wk)	<6 h Sleep Duration	NA	0.954 (0.819, 1.112)
Chen et al., (2021)	Cancer Mortality	Intermediate Risk Activity + Short Sleep Duration (2)	15.0-29.9 MET-h/wk)	<6 h Sleep Duration	NA	0.881 (0.743, 1.045)
Chen et al., (2021)	Cancer Mortality	Intermediate Risk Activity + Slept Well (1)	15.0-29.9 MET-h/wk)	Sleep Difficulty Present	NA	1.039 (0.881, 1.226)
Chen et al., (2021)	Cancer Mortality	Intermediate Risk Activity + Slept Well (2)	15.0-29.9 MET-h/wk)	Sleep Difficulty Present	NA	0.978 (0.825, 1.159)
Chen et al., (2021)	Cancer Mortality	Lower Risk Activity + Awakened Easily	>30.0 MET-h/wk)	Sleep Difficulty Present	NA	1.091 (0.892, 1.335)
Chen et al., (2021)	Cancer Mortality	Lower Risk Activity + Difficulty Falling Asleep	>30.0 MET-h/wk)	Sleep Difficulty Present	NA	0.982 (0.722, 1.337)
Chen et al., (2021)	Cancer Mortality	Lower Risk Activity + Long Sleep Duration	>30.0 MET-h/wk)	>8 h Sleep Duration	NA	0.882 (0.662, 1.178)
Chen et al., (2021)	Cancer Mortality	Lower Risk Activity + Medication	>30.0 MET-h/wk)	Sleep Difficulty Present	NA	1.311 (0.695, 2.473)
Chen et al., (2021)	Cancer Mortality	Lower Risk Activity + Mid Sleep Duration	>30.0 MET-h/wk)	6-8 h Sleep Duration	NA	1
Chen et al., (2021)	Cancer Mortality	Lower Risk Activity + Short Sleep Duration	>30.0 MET-h/wk)	<6 h Sleep Duration	NA	0.815 (0.658,1.009)
Chen et al., (2021)	Cancer Mortality	Lower Risk Activity + Slept Well	>30.0 MET-h/wk)	Sleep Difficulty Present		1
Clarke et al., (2021)	All-cause Mortality	0 Guidelines Met	≥150 mins/wk	7-9 hrs/d (18-64 yrs), 7-8 hrs/d (≥65 years)	≤3 hrs/d recreational screen time	1
Clarke et al., (2021)	All-cause Mortality	0 Guidelines Met	≥150 mins/wk	7-9 hrs/d (18-64 yrs), 7-8 hrs/d (≥65 years)	≤8 hrs/d	1
Clarke et al., (2021)	All-cause Mortality	0 Guidelines Met	≥150 mins/wk	7-9 hrs/d (18-64 yrs), 7-8 hrs/d (≥65 years)	≤8 hrs/d + ≤3 hrs/d recreational screen time	1
Clarke et al., (2021)	All-cause Mortality	1 Guideline Met	≥150 mins/wk	7-9 hrs/d (18-64 yrs), 7-8 hrs/d (≥65 years)	≤3 hrs/d recreational screen time	0.77 (0.50, 1.18)
Clarke et al., (2021)	All-cause Mortality	1 Guideline Met	≥150 mins/wk	7-9 hrs/d (18-64 yrs), 7-8 hrs/d (≥65 years)	≤8 hrs/d + ≤3 hrs/d recreational screen time	0.86 (0.65, 1.14)
Clarke et al., (2021)	All-cause Mortality	1 Guideline Met	≥150 mins/wk	7-9 hrs/d (18-64 yrs), 7-8 hrs/d (≥65 years)	≤8 hrs/d	0.88 (0.71, 1.09)
Clarke et al., (2021)	All-cause Mortality	2 Guidelines Met	≥150 mins/wk	7-9 hrs/d (18-64 yrs), 7-8 hrs/d (≥65 years)	≤8 hrs/d	0.55 (0.37, 0.82)
Clarke et al., (2021)	All-cause Mortality	2 Guidelines Met	≥150 mins/wk	7-9 hrs/d (18-64 yrs), 7-8 hrs/d (≥65 years)	≤8 hrs/d + ≤3 hrs/d recreational screen time	0.49 (0.28, 0.86)
Clarke et al., (2021)	All-cause Mortality	2 Guidelines Met	≥150 mins/wk	7-9 hrs/d (18-64 yrs), 7-8 hrs/d (≥65 years)	≤3 hrs/d recreational screen time	0.62 (0.37, 1.02)
Clarke et al., (2021)	All-cause Mortality	3 Guidelines Met	≥150 mins/wk	7-9 hrs/d (18-64 yrs), 7-8 hrs/d (≥65 years)	≤8 hrs/d + ≤3 hrs/d recreational screen time	0.72 (0.34, 1.50)
Clarke et al., (2021)	All-cause Mortality	3 Guidelines Met	≥150 mins/wk	7-9 hrs/d (18-64 yrs), 7-8 hrs/d (≥65 years)	≤3 hrs/d recreational screen time	0.37 (0.16, 0.85)
Clarke et al., (2021)	All-cause Mortality	3 Guidelines Met	≥150 mins/wk	7-9 hrs/d (18-64 yrs), 7-8 hrs/d (≥65 years)	≤8 hrs/d	0.68 (0.34, 1.34)
Duncan et al., (2022)	All-cause Mortality	Higher Risk Activity + Long Sleep Duration	Inactive (Aerobic + MSA)	Long Sleep Duration	NA	2.20 (1.99, 2.44)
Duncan et al., (2022)	All-cause Mortality	Higher Risk Activity + Mid Sleep Duration	Inactive (Aerobic + MSA)	Rec. Sleep Duration	NA	1.68 (1.53, 1.84)
Duncan et al., (2022)	All-cause Mortality	Higher Risk Activity + Short Sleep Duration	Inactive (Aerobic + MSA)	Short Sleep Duration	NA	1.59 (1.43, 1.76)
Duncan et al., (2022)	All-cause Mortality	Intermediate Risk Activity + Long Sleep Duration (1)	Active Aerobic Only	Long Sleep Duration	NA	1.54 (1.34, 1.76)
Duncan et al., (2022)	All-cause Mortality	Intermediate Risk Activity + Long Sleep Duration (2)	Active MSA Only	Long Sleep Duration	NA	2.32 (1.85, 2.91)
Duncan et al., (2022)	All-cause Mortality	Intermediate Risk Activity + Mid Sleep Duration (1)	Active Aerobic Only	Rec. Sleep Duration	NA	1.21 (1.09,1.34)
Duncan et al., (2022)	All-cause Mortality	Intermediate Risk Activity + Mid Sleep Duration (2)	Active MSA Only	Rec. Sleep Duration	NA	1.56 (1.36, 1.80)
Duncan et al., (2022)	All-cause Mortality	Intermediate Risk Activity + Short Sleep Duration (1)	Active Aerobic Only	Short Sleep Duration	NA	1.28 (1.14, 1.44)
Duncan et al., (2022)	All-cause Mortality	Intermediate Risk Activity + Short Sleep Duration (2)	Active MSA Only	Short Sleep Duration	NA	1.43 (1.17, 1.76)
Duncan et al., (2022)	All-cause Mortality	Lower Risk Activity + Long Sleep Duration	Active (Aerobic + MSA)	Long Sleep Duration	NA	1.40 (1.11, 1.77)
Duncan et al., (2022)	All-cause Mortality	Lower Risk Activity + Mid Sleep Duration	Active (Aerobic + MSA)	Rec. Sleep Duration	NA	1
Duncan et al., (2022)	All-cause Mortality	Lower Risk Activity + Short Sleep Duration	Active (Aerobic + MSA)	Short Sleep Duration	NA	1.08 (0.92, 1.26)
Duncan et al., (2022)	Poor Mental Health	High PA + Insomnia Symptoms	IPAQ High	Insomnia Symptoms	NA	1.87 (1.57, 2.23)
Duncan et al., (2022)	Poor Mental Health	High PA + No Insomnia Symptoms	IPAQ High	No Insomnia Symptoms	NA	1
Duncan et al., (2022)	Poor Mental Health	High PA + No Sleep Disturbance	IPAQ High	Absence of Short Sleep + Insomnia Symptoms	NA	1
Duncan et al., (2022)	Poor Mental Health	High PA + Sleep Disturbance	IPAQ High	Short Sleep + Insomnia Symptoms	NA	1.94 (1.60, 2.35)
Duncan et al., (2022)	Poor Mental Health	Low PA + Sleep Disturbance	IPAQ Low	Short Sleep + Insomnia Symptoms	NA	2.34 (1.93, 2.84)
Duncan et al., (2022)	Poor Mental Health	Low PA + Insomnia Symptoms	IPAQ Low	Insomnia Symptoms	NA	2.33 (1.96, 2.78)
Duncan et al., (2022)	Poor Mental Health	Low PA + No Insomnia Symptoms	IPAQ Low	No Insomnia Symptoms	NA	1.14 (1.01, 1.29)
Duncan et al., (2022)	Poor Mental Health	Low PA + No Sleep Disturbance	IPAQ Low	Absence of Short Sleep + Insomnia Symptoms	NA	1.17 (1.04, 1.32)
Duncan et al., (2022)	Poor Mental Health	Mod PA + Insomnia Symptoms	IPAQ Mid	Insomnia Symptoms	NA	1.93 (1.61, 2.31)
Duncan et al., (2022)	Poor Mental Health	Mod PA + No Insomnia Symptoms	IPAQ Mid	No Insomnia Symptoms	NA	1.00 (0.89, 1.13)
Duncan et al., (2022)	Poor Mental Health	Mod PA + No Sleep Disturbance	IPAQ Mid	Absence of Short Sleep + Insomnia Symptoms	NA	1.03 (0.92, 1.16)
Duncan et al., (2022)	Poor Mental Health	Mod PA + Sleep Disturbance	IPAQ Mid	Short Sleep + Insomnia Symptoms	NA	1.76 (1.43, 2.16)
Huang et al., (2021)	All-cause Mortality	High PA + Healthy Sleep	≥ 1200 MET-mins/wk	4-5 Sleep Score	NA	1
Huang et al., (2021)	All-cause Mortality	High PA + Intermediate Sleep	≥ 1200 MET-mins/wk	2-3 Sleep Score	NA	1.03 (0.99, 1.08)
Huang et al., (2021)	All-cause Mortality	High PA + Poor Sleep	≥ 1200 MET-mins/wk	0-1 Sleep Score	NA	1.21 (1.06, 1.37)
Huang et al., (2021)	All-cause Mortality	Low PA + Healthy Sleep	< 600 METmins/ wk	4-5 Sleep Score	NA	1.05 (0.97, 1.13)
Huang et al., (2021)	All-cause Mortality	Low PA + Intermediate Sleep	< 600 METmins/ wk	2-3 Sleep Score	NA	1.13 (1.05, 1.22)
Huang et al., (2021)	All-cause Mortality	Low PA + Poor Sleep	< 600 METmins/ wk	0-1 Sleep Score	NA	1.46 (1.17, 1.83)
Huang et al., (2021)	All-cause Mortality	Medium PA + Healthy Sleep	600 to < 1200 MET-mins/wk	4-5 Sleep Score	NA	1.04 (0.98, 1.11)
Huang et al., (2021)	All-cause Mortality	Medium PA + Intermediate Sleep	600 to < 1200 MET-mins/wk	2-3 Sleep Score	NA	1.15 (0.90, 1.46)
Huang et al., (2021)	All-cause Mortality	Medium PA + Poor Sleep	600 to < 1200 MET-mins/wk	0-1 Sleep Score	NA	1.15 (0.90, 1.46)
Huang et al., (2021)	All-cause Mortality	No PA + Healthy Sleep	0 MET-mins/wk	4-5 Sleep Score	NA	1.22 (1.15, 1.30)
Huang et al., (2021)	All-cause Mortality	No PA + Intermediate Sleep	0 MET-mins/wk	2-3 Sleep Score	NA	1.33 (1.25, 1.40)
Huang et al., (2021)	All-cause Mortality	No PA + Poor Sleep	0 MET-mins/wk	0-1 Sleep Score	NA	1.57 (1.35, 1.82)
Huang et al., (2021)	CVD Mortality	High PA + Healthy Sleep	≥ 1200 MET-mins/wk	4-5 Sleep Score	NA	1
Huang et al., (2021)	CVD Mortality	High PA + Intermediate Sleep	≥ 1200 MET-mins/wk	2-3 Sleep Score	NA	1.07 (0.98, 1.16)
Huang et al., (2021)	CVD Mortality	High PA + Poor Sleep	≥ 1200 MET-mins/wk	0-1 Sleep Score	NA	1.37 (1.09, 1.72)
Huang et al., (2021)	CVD Mortality	Low PA + Healthy Sleep	< 600 METmins/ wk	4-5 Sleep Score	NA	1.11 (0.95, 1.30)
Huang et al., (2021)	CVD Mortality	Low PA + Intermediate Sleep	< 600 METmins/ wk	2-3 Sleep Score	NA	1.11 (0.96, 1.30)
Huang et al., (2021)	CVD Mortality	Low PA + Poor Sleep	< 600 METmins/ wk	0-1 Sleep Score	NA	1.91 (1.31, 2.78)
Huang et al., (2021)	CVD Mortality	Medium PA + Healthy Sleep	600 to < 1200 MET-mins/wk	4-5 Sleep Score	NA	1.06 (0.93, 1.21)
Huang et al., (2021)	CVD Mortality	Medium PA + Intermediate Sleep	600 to < 1200 MET-mins/wk	2-3 Sleep Score	NA	1.14 (1.00, 1.30)
Huang et al., (2021)	CVD Mortality	Medium PA + Poor Sleep	600 to < 1200 MET-mins/wk	0-1 Sleep Score	NA	1.33 (0.86, 2.05)
Huang et al., (2021)	CVD Mortality	No PA + Healthy Sleep	0 MET-mins/wk	4-5 Sleep Score	NA	1.22 (1.07, 1.38)
Huang et al., (2021)	CVD Mortality	No PA + Intermediate Sleep	0 MET-mins/wk	2-3 Sleep Score	NA	1.50 (1.34, 1.67)
Huang et al., (2021)	CVD Mortality	No PA + Poor Sleep	0 MET-mins/wk	0-1 Sleep Score	NA	1.67 (1.27, 2.19)
Huang et al., (2021)	Cancer Mortality	High PA + Healthy Sleep	≥ 1200 MET-mins/wk	4-5 Sleep Score	NA	1
Huang et al., (2021)	Cancer Mortality	High PA + Intermediate Sleep	≥ 1200 MET-mins/wk	2-3 Sleep Score	NA	1.02 (0.96, 1.07)
Huang et al., (2021)	Cancer Mortality	High PA + Poor Sleep	≥ 1200 MET-mins/wk	0-1 Sleep Score	NA	1.02 (0.86, 1.22)
Huang et al., (2021)	Cancer Mortality	Low PA + Healthy Sleep	< 600 METmins/ wk	4-5 Sleep Score	NA	0.99 (0.89, 1.10)
Huang et al., (2021)	Cancer Mortality	Low PA + Intermediate Sleep	< 600 METmins/ wk	2-3 Sleep Score	NA	1.07 (0.97, 1.19)
Huang et al., (2021)	Cancer Mortality	Low PA + Poor Sleep	< 600 METmins/ wk	0-1 Sleep Score	NA	1.35 (1.00, 1.82)
Huang et al., (2021)	Cancer Mortality	Medium PA + Healthy Sleep	600 to < 1200 MET-mins/wk	4-5 Sleep Score	NA	1.01 (0.93, 1.09)
Huang et al., (2021)	Cancer Mortality	Medium PA + Intermediate Sleep	600 to < 1200 MET-mins/wk	2-3 Sleep Score	NA	1.06 (0.97, 1.15)
Huang et al., (2021)	Cancer Mortality	Medium PA + Poor Sleep	600 to < 1200 MET-mins/wk	0-1 Sleep Score	NA	1.01 (0.72, 1.41)
Huang et al., (2021)	Cancer Mortality	No PA + Healthy Sleep	0 MET-mins/wk	4-5 Sleep Score	NA	1.13 (1.04, 1.22)
Huang et al., (2021)	Cancer Mortality	No PA + Intermediate Sleep	0 MET-mins/wk	2-3 Sleep Score	NA	1.19 (1.10, 1.29)
Huang et al., (2021)	Cancer Mortality	No PA + Poor Sleep	0 MET-mins/wk	0-1 Sleep Score	NA	1.45 (1.18, 1.77)
KEADLE et al., (2019)	All-cause Mortality	Physical Behaviour Score Q1 (Highest risk)	NA	NA	NA	1
KEADLE et al., (2019)	All-cause Mortality	Physical Behaviour Score Q2	NA	NA	NA	0.72 (0.68, 0.77)
KEADLE et al., (2019)	All-cause Mortality	Physical Behaviour Score Q3	NA	NA	NA	0.64 (0.60, 0.69)
KEADLE et al., (2019)	All-cause Mortality	Physical Behaviour Score Q4	NA	NA	NA	0.58 (0.55, 0.62)
KEADLE et al., (2019)	All-cause Mortality	Physical Behaviour Score Q5 (lowest risk)	NA	NA	NA	0.53 (0.49, 0.57)
KEADLE et al., (2019)	CVD Mortality	Physical Behaviour Score Q1 (Highest risk)	NA	NA	NA	1
KEADLE et al., (2019)	CVD Mortality	Physical Behaviour Score Q2	NA	NA	NA	0.63 (0.56, 0.71)
KEADLE et al., (2019)	CVD Mortality	Physical Behaviour Score Q3	NA	NA	NA	0.58 (0.52, 0.65)
KEADLE et al., (2019)	CVD Mortality	Physical Behaviour Score Q4	NA	NA	NA	0.52 (0.47, 0.58)
KEADLE et al., (2019)	CVD Mortality	Physical Behaviour Score Q5 (Lowest risk)	NA	NA	NA	0.42 (0.37, 0.48)
KEADLE et al., (2019)	Cancer Mortality	Physical Behaviour Score Q1 (Highest risk)	NA	NA	NA	1
KEADLE et al., (2019)	Cancer Mortality	Physical Behaviour Score Q2	NA	NA	NA	0.91 (0.79, 1.01)
KEADLE et al., (2019)	Cancer Mortality	Physical Behaviour Score Q3	NA	NA	NA	0.81 (0.73, 0.94)
KEADLE et al., (2019)	Cancer Mortality	Physical Behaviour Score Q4	NA	NA	NA	0.79 (0.72, 0.88)
KEADLE et al., (2019)	Cancer Mortality	Physical Behaviour Score Q5 (Lowest risk)	NA	NA	NA	0.75 (0.68, 0.85)
KEADLE et al., (2019)	Other Mortality	Physical Behaviour Score Q1 (Highest risk)	NA	NA	NA	1
KEADLE et al., (2019)	Other Mortality	Physical Behaviour Score Q2	NA	NA	NA	0.64 (0.57, 0.72)
KEADLE et al., (2019)	Other Mortality	Physical Behaviour Score Q3	NA	NA	NA	0.53 (0.47, 0.60)
KEADLE et al., (2019)	Other Mortality	Physical Behaviour Score Q4	NA	NA	NA	0.44 (0.38, 0.50)
KEADLE et al., (2019)	Other Mortality	Physical Behaviour Score Q5 (Lowest risk)	NA	NA	NA	0.42 (0.36, 0.48)
Liu et al., (2018) F	All-cause Mortality	Higher Risk Activity + Long Sleep Duration	IPAQ Mod-High	≥9.5 h / d	NA	2.46 (1.30, 4.66)
Liu et al., (2018) F	All-cause Mortality	Higher Risk Activity + Mid Sleep Duration	IPAQ Low	6.5-7.5 h/d	NA	1.73 (0.73, 4.11)
Liu et al., (2018) F	All-cause Mortality	Higher Risk Activity + Mid Sleep Duration	IPAQ Mod-High	6.5-7.5 h/d	NA	1.42 (0.61, 3.32)
Liu et al., (2018) F	All-cause Mortality	Higher Risk Activity + Short Sleep Duration	IPAQ Low	<6.5 hr	NA	3.77 (1.75, 8.12)
Liu et al., (2018) F	All-cause Mortality	Lower Risk Activity + Long Sleep Duration	IPAQ Mod-High	<6.5 hr	NA	1.41 (0.73, 2.70)
Liu et al., (2018) F	All-cause Mortality	Lower Risk Activity + Mid Sleep Duration	IPAQ Mod-High	6.5-7.5 h/d	NA	1
Liu et al., (2018) F	All-cause Mortality	Lower Risk Activity + Mid Sleep Duration	IPAQ Mod-High	6.5-7.5 h/d	NA	1
Liu et al., (2018) F	All-cause Mortality	Lower Risk Activity + Short Sleep Duration	IPAQ Mod-High	<6.5 hr	NA	1.96 (0.89, 4.31)
Liu et al., (2018) M	All-cause Mortality	Higher Risk Activity + Long Sleep Duration	IPAQ Mod-High	≥9.5 h / d	NA	1.97 (1.27, 3.05)
Liu et al., (2018) M	All-cause Mortality	Higher Risk Activity + Mid Sleep Duration	IPAQ Low	6.5-7.5 h/d	NA	1.72 (0.94, 3.15)
Liu et al., (2018) M	All-cause Mortality	Higher Risk Activity + Mid Sleep Duration	IPAQ Mod-High	6.5-7.5 h/d	NA	1.65 (0.92, 2.93)
Liu et al., (2018) M	All-cause Mortality	Higher Risk Activity + Short Sleep Duration	IPAQ Low	<6.5 hr	NA	1.84 (1.04, 3.23)
Liu et al., (2018) M	All-cause Mortality	Lower Risk Activity + Long Sleep Duration	IPAQ Mod-High	≥9.5 h / d	NA	1.05 (0.68, 1.62)
Liu et al., (2018) M	All-cause Mortality	Lower Risk Activity + Mid Sleep Duration	IPAQ Mod-High	6.5-7.5 h/d	NA	1
Liu et al., (2018) M	All-cause Mortality	Lower Risk Activity + Mid Sleep Duration	IPAQ Mod-High	6.5-7.5 h/d	NA	1
Liu et al., (2018) M	All-cause Mortality	Lower Risk Activity + Short Sleep Duration	IPAQ Mod-High	<6.5 hr	NA	1.41 (0.82, 2.42)
Shen et al., (2019)	Cancer Incidence	2-4 hr Sitting + Long Sleep	NA	>=9 hr	>6 hr	1.15 (0.66, 1.98)
Shen et al., (2019)	Cancer Incidence	2-4 hr Sitting + Mid Sleep	NA	8-9 hr	4-6 hr	1
Shen et al., (2019)	Cancer Incidence	2-4 hr Sitting + Short Sleep (1)	NA	<6 hr	<2hr	0.88 (0.50, 1.57)
Shen et al., (2019)	Cancer Incidence	2-4 hr Sitting + Short Sleep (2)	NA	6-8 hr	2-4 hr	1.04 (0.78, 1.56)
Shen et al., (2019)	Cancer Incidence	4-6 hr Sitting + Long Sleep	NA	>=9 hr	>6 hr	1.03 (0.45, 2.33)
Shen et al., (2019)	Cancer Incidence	4-6 hr Sitting + Mid Sleep	NA	8-9 hr	4-6 hr	1
Shen et al., (2019)	Cancer Incidence	4-6 hr Sitting + Short Sleep (1)	NA	<6 hr	<2hr	1.64 (0.79, 3.41)
Shen et al., (2019)	Cancer Incidence	4-6 hr Sitting + Short Sleep (2)	NA	6-8 hr	2-4 hr	1.32 (0.77, 2.27)
Shen et al., (2019)	Cancer Incidence	<2 hr Sitting + Long Sleep	NA	>=9 hr	>6 hr	1.26 (0.62, 2.58)
Shen et al., (2019)	Cancer Incidence	<2 hr Sitting + Mid Sleep	NA	8-9 hr	4-6 hr	1
Shen et al., (2019)	Cancer Incidence	<2 hr Sitting + Short Sleep (1)	NA	<6 hr	<2hr	1.65 (1.13, 2.27)
Shen et al., (2019)	Cancer Incidence	<2 hr Sitting + Short Sleep (2)	NA	6-8 hr	2-4 hr	1.25 (0.80, 1.96)
Shen et al., (2019)	Cancer Incidence	>6 hr Sitting + Long Sleep	NA	>=9 hr	>6 hr	1.03 (0.44, 2.39)
Shen et al., (2019)	Cancer Incidence	>6 hr Sitting + Mid Sleep	NA	8-9 hr	4-6 hr	1
Shen et al., (2019)	Cancer Incidence	>6 hr Sitting + Short Sleep (1)	NA	<6 hr	<2hr	1.68 (0.75, 3.78)
Shen et al., (2019)	Cancer Incidence	>6 hr Sitting + Short Sleep (2)	NA	6-8 hr	2-4 hr	0.94 (0.50, 1.78)
Shen et al., (2019)	Cancer Incidence	Higher risk Activity + Long Sleep	Unclear	>=9 hr	NA	0.93 (0.62, 1.41)
Shen et al., (2019)	Cancer Incidence	Higher risk Activity + Mid Sleep	Unclear	8-9 hr	NA	1
Shen et al., (2019)	Cancer Incidence	Higher risk Activity + Short Sleep (1)	Unclear	<6 hr	NA	1.16 (0.81, 1.65)
Shen et al., (2019)	Cancer Incidence	Higher risk Activity + Short Sleep (2)	Unclear	6-8 hr	NA	1.08 (0.84, 1.39)
Shen et al., (2019)	Cancer Incidence	Low risk Activity + Long Sleep	Unclear	>=9 hr	NA	2.10 (1.05, 4.19)
Shen et al., (2019)	Cancer Incidence	Low risk Activity + Mid Sleep	Unclear	8-9 hr	NA	1
Shen et al., (2019)	Cancer Incidence	Low risk Activity + Short Sleep (1)	Unclear	<6 hr	NA	2.32 (1.20, 4.47)
Shen et al., (2019)	Cancer Incidence	Low risk Activity + Short Sleep (2)	Unclear	6-8 hr	NA	1.40 (0.83, 2.36)
Wennman et al., (2017)	All-cause Mortality	Higher Risk Activity + Long Sleep Duration	<450 MET.min.wek	>= 9 hrs	NA	0.80 (0.58, 1.11)
Wennman et al., (2017)	All-cause Mortality	Higher Risk Activity + Mid Sleep Duration	<450 MET.min.wek	6.5-8.5 hrs	NA	1.15 (0.97, 1.37)
Wennman et al., (2017)	All-cause Mortality	Higher Risk Activity + Short Sleep Duration	<450 MET.min.wek	<6 hrs	NA	1.49 (1.05, 2.11)
Wennman et al., (2017)	All-cause Mortality	Higher risk Activity + Good Sleep Quality	<450 MET.min.wek	Good Sleep Quality	NA	1.08 (0.92, 1.27)
Wennman et al., (2017)	All-cause Mortality	Higher risk Activity + Poor Sleep Quality	<450 MET.min.wek	Poor Sleep Quality	NA	1.29 (0.94, 1.77)
Wennman et al., (2017)	All-cause Mortality	Lower Risk Activity + Long Sleep Duration	>450 MET.min.wek	>= 9 hrs	NA	0.99 (0.76, 1.29)
Wennman et al., (2017)	All-cause Mortality	Lower Risk Activity + Mid Sleep Duration	>450 MET.min.wek	6.5-8.5 hrs	NA	1
Wennman et al., (2017)	All-cause Mortality	Lower Risk Activity + Short Sleep Duration	>450 MET.min.wek	<6 hrs	NA	1.04 (0.75, 1.45)
Wennman et al., (2017)	All-cause Mortality	Lower risk Activity + Good Sleep Quality	>450 MET.min.wek	Good Sleep Quality	NA	1
Wennman et al., (2017)	All-cause Mortality	Lower risk Activity + Poor Sleep Quality	>450 MET.min.wek	Poor Sleep Quality	NA	0.94 (0.69,1.27)
Wennman et al., (2017)	CVD Mortality	Higher Risk Activity + Long Sleep Duration	<450 MET.min.wek	>= 9 hrs	NA	0.75 (0.47, 1.18)
Wennman et al., (2017)	CVD Mortality	Higher Risk Activity + Mid Sleep Duration	<450 MET.min.wek	6.5-8.5 hrs	NA	1.18 (0.92, 1.52)
Wennman et al., (2017)	CVD Mortality	Higher Risk Activity + Short Sleep Duration	<450 MET.min.wek	<6 hrs	NA	1.98 (1.25, 3.12)
Wennman et al., (2017)	CVD Mortality	Higher risk Activity + Good Sleep Quality	<450 MET.min.wek	Good Sleep Quality	NA	1.14 (0.90, 1.44)
Wennman et al., (2017)	CVD Mortality	Higher risk Activity + Poor Sleep Quality	<450 MET.min.wek	Poor Sleep Quality	NA	1.46 (0.94, 2.27)
Wennman et al., (2017)	CVD Mortality	Lower Risk Activity + Long Sleep Duration	>450 MET.min.wek	>= 9 hrs	NA	0.96 (0.65, 1.42)
Wennman et al., (2017)	CVD Mortality	Lower Risk Activity + Mid Sleep Duration	>450 MET.min.wek	6.5-8.5 hrs	NA	1
Wennman et al., (2017)	CVD Mortality	Lower Risk Activity + Short Sleep Duration	>450 MET.min.wek	<6 hrs	NA	0.75 (0.44, 1.30)
Wennman et al., (2017)	CVD Mortality	Lower risk Activity + Good Sleep Quality	>450 MET.min.wek	Good Sleep Quality	NA	1
Wennman et al., (2017)	CVD Mortality	Lower risk Activity + Poor Sleep Quality	>450 MET.min.wek	Poor Sleep Quality	NA	0.87 (0.55, 1.39)
Xiao et al., (2014)	All-cause Mortality	Higher Risk Activity + Mid Sleep Duration	<1hr/wk	7-8 h Sleep Duration	NA	1.18 (1.13, 1.23)
Xiao et al., (2014)	All-cause Mortality	Higher Risk Activity + Short Sleep Duration	<1hr/wk	<7 h Sleep Duration	NA	1.23 (1.20, 1.28)
Xiao et al., (2014)	All-cause Mortality	Higher Risk Sedentary + Mid Sleep Duration	NA	7-8 h Sleep Duration	>3 TV/d	1.11 (1.06, 1.15)
Xiao et al., (2014)	All-cause Mortality	Higher Risk Sedentary + Short Sleep Duration	NA	<7 h Sleep Duration	>3 TV/d	1.17 (1.14, 1.20)
Xiao et al., (2014)	All-cause Mortality	Lower Risk Activity + Mid Sleep Duration	≥1hr/wk	7-8 h Sleep Duration	NA	1
Xiao et al., (2014)	All-cause Mortality	Lower Risk Activity + Short Sleep Duration	≥1hr/wk	<7 h Sleep Duration	NA	1.07 (1.04, 1.09)
Xiao et al., (2014)	All-cause Mortality	Lower Risk Sedentary + Mid Sleep Duration	NA	7-8 h Sleep Duration	≤3 TV/d	1
Xiao et al., (2014)	All-cause Mortality	Lower Risk Sedentary + Short Sleep Duration	NA	<7 h Sleep Duration	≤3 TV/d	1.07 (1.03, 1.11)
Xiao et al., (2014)	CVD Mortality	Higher Risk Activity + Mid Sleep Duration	<1hr/wk	7-8 h Sleep Duration	NA	1.27 (1.22, 1.32)
Xiao et al., (2014)	CVD Mortality	Higher Risk Activity + Short Sleep Duration	<1hr/wk	<7 h Sleep Duration	NA	1.35 (1.26, 1.43)
Xiao et al., (2014)	CVD Mortality	Higher Risk Sedentary + Mid Sleep Duration	NA	7-8 h Sleep Duration	>3 TV/d	1.14 (1.08, 1.20)
Xiao et al., (2014)	CVD Mortality	Higher Risk Sedentary + Short Sleep Duration	NA	<7 h Sleep Duration	>3 TV/d	1.25 (1.18, 1.32)
Xiao et al., (2014)	CVD Mortality	Lower Risk Activity + Mid Sleep Duration	≥1hr/wk	7-8 h Sleep Duration	NA	1
Xiao et al., (2014)	CVD Mortality	Lower Risk Activity + Short Sleep Duration	≥1hr/wk	<7 h Sleep Duration	NA	1.11 (1.06, 1.17)
Xiao et al., (2014)	CVD Mortality	Lower Risk Sedentary + Mid Sleep Duration	NA	7-8 h Sleep Duration	≤3 TV/d	1
Xiao et al., (2014)	CVD Mortality	Lower Risk Sedentary + Short Sleep Duration	NA	<7 h Sleep Duration	≤3 TV/d	1.09 (1.01, 1.17)
Xiao et al., (2014)	Cancer Mortality	Higher Risk Activity + Mid Sleep Duration	<1hr/wk	7-8 h Sleep Duration	NA	1.13 (1.09, 1.18)
Xiao et al., (2014)	Cancer Mortality	Higher Risk Activity + Short Sleep Duration	<1hr/wk	<7 h Sleep Duration	NA	1.12 (1.06, 1.19)
Xiao et al., (2014)	Cancer Mortality	Higher Risk Sedentary + Mid Sleep Duration	NA	7-8 h Sleep Duration	>3 TV/d	1.05 (1.01, 1.10)
Xiao et al., (2014)	Cancer Mortality	Higher Risk Sedentary + Short Sleep Duration	NA	<7 h Sleep Duration	>3 TV/d	1.06 (1.01, 1.11)
Xiao et al., (2014)	Cancer Mortality	Lower Risk Activity + Mid Sleep Duration	≥1hr/wk	7-8 h Sleep Duration	NA	1
Xiao et al., (2014)	Cancer Mortality	Lower Risk Activity + Short Sleep Duration	≥1hr/wk	<7 h Sleep Duration	NA	1.02 (0.98, 1.06)
Xiao et al., (2014)	Cancer Mortality	Lower Risk Sedentary + Mid Sleep Duration	NA	7-8 h Sleep Duration	≤3 TV/d	1
Xiao et al., (2014)	Cancer Mortality	Lower Risk Sedentary + Short Sleep Duration	NA	<7 h Sleep Duration	≤3 TV/d	1.02 (0.96, 1.09)
